# Supplementary material for: Estimating age of mule deer in the field: Can we move beyond broad age categories?
Source: PLoS One. 2023 Jul 28;18(7):e0284565. doi: 10.1371/journal.pone.0284565 (PMC10381091; doi:10.1371/journal.pone.0284565)
Supplement: S1 Data — (XLSX) [file pone.0284565.s001.xlsx]

## Sheet: Sheet1
Species	ID	Unit	Sex	Dateofcapture	WinterPeriod	CaptureYear	Age	AgerType	Cementum Age Adjusted	Rating
Deer	88	A	M	2022-11-19	Early	2019	5.5	Experienced	5.5	A
Deer	101	A	F	2022-11-19	Early	2019	1.5	Experienced	1.5	A
Deer	104	A	F	2022-11-19	Early	2019	2.5	Experienced	6.5	B
Deer	167	A	F	2022-11-19	Early	2019	7.5	Inexperienced	15.5	B
Deer	177	A	F	2022-11-19	Early	2019	6.5	Inexperienced	5.5	B
Deer	231	B	F	2022-12-19	Early	2019	5.5	Experienced	4.5	A
Deer	232	B	F	2022-12-19	Early	2019	4.5	Inexperienced	4.5	B
Deer	233	B	F	2022-12-19	Early	2019	4.5	Inexperienced	5.5	A
Deer	234	B	M	2022-12-19	Early	2019	7.5	Inexperienced	8.5	A
Deer	235	B	F	2022-12-19	Early	2019	5.5	Experienced	5.5	A
Deer	236	B	F	2022-12-19	Early	2019	5.5	Experienced	6.5	A
Deer	237	B	F	2022-12-19	Early	2019	4.5	Inexperienced	6.5	B
Deer	238	B	M	2022-12-19	Early	2019	3.5	Inexperienced	4.5	A
Deer	239	B	M	2022-12-19	Early	2019	3.5	Inexperienced	5.5	A
Deer	240	B	F	2022-12-19	Early	2019	5.5	Inexperienced	8.5	A
Deer	113	C	M	2022-12-18	Early	2018	4.5	Experienced	5.5	A
Deer	114	C	M	2022-12-17	Early	2017	4.5	Experienced	5.5	A
Deer	115	C	F	2022-12-18	Early	2018	8.5	Experienced	11.5	A
Deer	116	C	M	2022-12-17	Early	2017	3.5	Experienced	3.5	A
Deer	117	C	M	2022-12-17	Early	2017	4.5	Experienced	5.5	A
Deer	118	C	F	2022-12-17	Early	2017	2.5	Experienced	3.5	B
Deer	120	C	F	2022-12-17	Early	2017	3.5	Unknown	3.5	A
Deer	121	C	F	2022-12-17	Early	2017	2.5	Experienced	3.5	A
Deer	123	C	M	2022-02-19	Late	2019	11.5	Experienced	13.5	B
Deer	124	C	F	2022-12-18	Early	2018	3.5	Experienced	5.5	A
Deer	124	C	F	2022-02-19	Late	2019	5.5	Experienced	5.5	A
Deer	124	C	F	2022-12-17	Early	2017	3.5	Experienced	4.5	A
Deer	125	C	F	2022-02-20	Late	2020	10.5	Experienced	10.5	A
Deer	125	C	F	2022-02-19	Late	2019	9.5	Experienced	9.5	A
Deer	125	C	F	2022-12-17	Early	2017	8.5	Experienced	8.5	A
Deer	126	C	F	2022-02-19	Late	2019	4.5	Experienced	4.5	A
Deer	126	C	F	2022-12-17	Early	2017	3.5	Inexperienced	3.5	A
Deer	127	C	F	2022-12-19	Early	2019	1.5	Experienced	1.5	Known
Deer	183	C	F	2022-12-18	Early	2018	7.5	Experienced	11.5	B
Deer	185	C	F	2022-12-18	Early	2018	1.5	Experienced	1.5	Known
Deer	186	C	M	2022-12-18	Early	2018	6.5	Experienced	6.5	B
Deer	186	C	F	2022-02-19	Late	2019	6.5	Inexperienced	6.5	B
Deer	186	C	F	2022-12-18	Early	2018	3.5	Experienced	4.5	A
Deer	186	C	F	2022-03-19	Late	2019	5.5	Experienced	4.5	A
Deer	187	C	M	2022-12-18	Early	2018	5.5	Experienced	9.5	A
Deer	188	C	M	2022-12-18	Early	2018	7.5	Experienced	7.5	A
Deer	190	C	M	2022-12-18	Early	2018	4.5	Experienced	5.5	A
Deer	190	C	M	2022-12-18	Early	2018	7.5	Experienced	7.5	A
Deer	216	C	F	2022-12-17	Early	2017	3.5	Experienced	4.5	B
Deer	217	C	F	2022-02-19	Late	2019	3.5	Experienced	5.5	B
Deer	217	C	F	2022-02-19	Late	2019	10.5	Experienced	7.5	A
Deer	218	C	F	2022-02-20	Late	2020	5.5	Experienced	7.5	B
Deer	218	C	F	2022-02-19	Late	2019	4.5	Experienced	6.5	B
Deer	218	C	F	2022-12-17	Early	2017	3.5	Experienced	5.5	B
Deer	219	C	F	2022-02-19	Late	2019	4.5	Experienced	5.5	B
Deer	228	C	F	2022-12-19	Early	2019	2.5	Inexperienced	2.5	Known
Deer	251	C	F	2022-03-20	Late	2020	9.5	Experienced	8.5	B
Deer	244	D	F	2022-12-19	Early	2019	3.5	Experienced	3.5	A
Deer	249	D	F	2022-01-20	Early	2020	6.5	Inexperienced	8.5	A
Deer	43	E	F	2022-12-17	Early	2017	2.5	Experienced	2.5	Known
Deer	43	E	F	2022-12-16	Early	2016	1.5	Experienced	1.5	Known
Deer	44	E	F	2022-12-15	Early	2015	7.5	Experienced	4.5	A
Deer	44	E	F	2022-03-16	Late	2016	5.5	Experienced	4.5	A
Deer	45	E	F	2022-12-16	Early	2016	3.5	Experienced	4.5	A
Deer	45	E	F	2022-03-17	Late	2017	3.5	Experienced	4.5	A
Deer	45	E	F	2022-12-15	Early	2015	2.5	Unknown	3.5	A
Deer	45	E	F	2022-03-16	Late	2016	2.5	Experienced	3.5	A
Deer	47	E	F	2022-12-16	Early	2016	8.5	Experienced	7.5	A
Deer	47	E	F	2022-12-15	Early	2015	6.5	Experienced	6.5	A
Deer	70	E	F	2022-12-16	Early	2016	3.5	Experienced	5.5	A
Deer	71	E	F	2022-12-16	Early	2016	7.5	Experienced	7.5	A
Deer	72	E	F	2022-12-16	Early	2016	4.5	Experienced	4.5	A
Deer	72	E	F	2022-03-17	Late	2017	3.5	Experienced	4.5	A
Deer	73	E	F	2022-12-16	Early	2016	2.5	Experienced	1.5	B
Deer	78	E	F	2022-12-17	Early	2017	1.5	Experienced	1.5	Known
Deer	98	E	F	2022-12-17	Early	2017	6.5	Experienced	5.5	A
Deer	99	E	F	2022-12-18	Early	2018	9.5	Experienced	8.5	A
Deer	99	E	F	2022-12-17	Early	2017	7.5	Experienced	7.5	A
Deer	119	E	F	2022-03-19	Late	2019	6.5	Experienced	4.5	A
Deer	122	E	F	2022-03-19	Late	2019	6.5	Experienced	8.5	A
Deer	128	E	F	2022-01-19	Early	2019	1.5	Experienced	1.5	Known
Deer	128	E	F	2022-03-19	Late	2019	1.5	Experienced	1.5	Known
Deer	128	E	F		Early	2018	10.5	Experienced	11.5	A
Deer	128	E	F	2022-12-17	Early	2017	6.5	Experienced	10.5	A
Deer	128	E	F	2022-03-18	Late	2018	6.5	Experienced	10.5	A
Deer	128	E	F	2022-12-16	Early	2016	5.5	Experienced	9.5	A
Deer	129	E	F	2022-12-17	Early	2017	4.5	Experienced	8.5	A
Deer	129	E	F	2022-03-18	Late	2018	5.5	Experienced	8.5	A
Deer	130	E	F	2022-12-18	Early	2018	8.5	Experienced	8.5	B
Deer	130	E	F	2022-01-19	Early	2019	7.5	Experienced	8.5	B
Deer	130	E	F	2022-03-19	Late	2019	9.5	Inexperienced	8.5	B
Deer	130	E	F	2022-12-17	Early	2017	7.5	Experienced	7.5	B
Deer	130	E	F	2022-03-18	Late	2018	7.5	Experienced	7.5	B
Deer	131	E	F	2022-03-18	Late	2018	7.5	Experienced	9.5	A
Deer	131	E	F	2022-12-16	Early	2016	5.5	Experienced	8.5	A
Deer	131	E	F	2022-03-17	Late	2017	7.5	Experienced	8.5	A
Deer	132	E	F	2022-12-17	Early	2017	3.5	Experienced	6.5	B
Deer	132	E	F	2022-03-18	Late	2018	4.5	Experienced	5.5	B
Deer	132	E	F	2022-03-19	Late	2019	5.5	Experienced	4.5	B
Deer	133	E	F	2022-12-18	Early	2018	7.5	Experienced	8.5	A
Deer	133	E	F	2022-03-19	Late	2019	7.5	Experienced	8.5	A
Deer	133	E	F	2022-12-17	Early	2017	5.5	Experienced	7.5	A
Deer	133	E	F	2022-03-18	Late	2018	5.5	Experienced	7.5	A
Deer	133	E	F	2022-12-16	Early	2016	6.5	Experienced	6.5	A
Deer	133	E	F	2022-12-15	Early	2015	4.5	Experienced	5.5	A
Deer	133	E	F	2022-03-16	Late	2016	4.5	Experienced	5.5	A
Deer	161	E	F	2022-03-19	Late	2019	4.5	Experienced	8.5	A
Deer	162	E	F	2022-12-18	Early	2018	1.5	Experienced	1.5	Known
Deer	162	E	F	2022-01-19	Early	2019	1.5	Experienced	1.5	Known
Deer	163	E	F	2022-12-18	Early	2018	4.5	Experienced	5.5	A
Deer	163	E	F	2022-03-19	Late	2019	4.5	Experienced	5.5	A
Deer	163	E	F	2022-12-17	Early	2017	3.5	Experienced	4.5	A
Deer	163	E	F	2022-03-18	Late	2018	3.5	Experienced	4.5	A
Deer	164	E	F	2022-12-18	Early	2018	9.5	Experienced	9.5	A
Deer	202	E	F	2022-03-19	Late	2019	7.5	Experienced	4.5	B
Deer	241	E	F	2022-03-20	Late	2020	2.5	Experienced	2.5	A
Deer	189	F	M	2022-12-18	Early	2018	2.5	Unknown	7.5	A
Deer	193	F	M	2022-12-19	Early	2019	5.5	Experienced	6.5	A
Deer	194	F	M	2022-12-18	Early	2018	5.5	Experienced	6.5	A
Deer	195	F	M	2022-12-18	Early	2018	1.5	Experienced	1.5	A
Deer	196	F	F	2022-12-18	Early	2018	4.5	Experienced	4.5	A
Deer	197	F	F	2022-12-18	Early	2018	1.5	Experienced	1.5	A
Deer	198	F	F	2022-12-18	Early	2018	8.5	Inexperienced	9.5	A
Deer	199	F	F	2022-12-18	Early	2018	8.5	Experienced	9.5	B
Deer	200	F	F	2022-12-18	Early	2018	7.5	Experienced	11.5	A
Deer	230	F	F	2022-12-19	Early	2019	3.5	Experienced	3.5	A
Deer	201	G	F	2022-01-19	Early	2019	1.5	Experienced	2.5	A
Deer	202	G	F	2022-12-18	Early	2018	3.5	Experienced	4.5	A
Deer	203	G	M	2022-01-19	Early	2019	3.5	Unknown	4.5	A
Deer	204	G	F	2022-01-19	Early	2019	10.5	Experienced	11.5	A
Deer	74	H	F	2022-01-17	Early	2017	2.5	Experienced	3.5	A
Deer	75	H	F	2022-01-17	Early	2017	1.5	Inexperienced	2.5	A
Deer	242	I	F	2022-12-19	Early	2019	5.5	Experienced	6.5	A
Deer	2	J	F	2022-12-15	Early	2015	4.5	Experienced	4.5	A
Deer	2	J	F	2022-03-16	Late	2016	3.5	Inexperienced	4.5	A
Deer	2	J	F	2022-12-14	Early	2014	3.5	Unknown	3.5	A
Deer	2	J	F	2022-02-15	Late	2015	2.5	Unknown	3.5	A
Deer	3	J	F	2022-12-16	Early	2016	9.5	Experienced	10.5	A
Deer	3	J	F	2022-12-15	Early	2015	7.5	Inexperienced	9.5	A
Deer	3	J	F	2022-03-16	Late	2016	4.5	Inexperienced	9.5	A
Deer	3	J	F	2022-12-14	Early	2014	6.5	Unknown	8.5	A
Deer	3	J	F	2022-03-15	Late	2015	8.5	Unknown	8.5	A
Deer	8	J	F	2022-12-16	Early	2016	2.5	Experienced	2.5	Known
Deer	8	J	F	2022-03-16	Late	2016	1.5	Experienced	1.5	Known
Deer	13	J	F	2022-12-15	Early	2015	1.5	Unknown	1.5	Known
Deer	18	J	F	2022-03-17	Late	2017	4.5	Experienced	5.5	A
Deer	18	J	F	2022-12-15	Early	2015	3.5	Experienced	4.5	A
Deer	18	J	F	2022-03-16	Late	2016	5.5	Inexperienced	4.5	A
Deer	18	J	F	2022-01-15	Early	2015	2.5	Unknown	3.5	A
Deer	18	J	F	2022-03-15	Late	2015	4.5	Unknown	3.5	A
Deer	18	J	F	2022-12-15	Early	2015	1.5	Unknown	1.5	Known
Deer	19	J	F	2022-03-17	Late	2017	2.5	Experienced	2.5	Known
Deer	20	J	F	2022-03-16	Late	2016	1.5	Experienced	1.5	Known
Deer	21	J	F	2022-12-15	Early	2015	1.5	Inexperienced	1.5	Known
Deer	21	J	F	2022-03-16	Late	2016	1.5	Unknown	1.5	Known
Deer	35	J	F	2022-12-16	Early	2016	1.5	Experienced	1.5	Known
Deer	36	J	F	2022-12-16	Early	2016	1.5	Experienced	1.5	Known
Deer	36	J	F	2022-03-17	Late	2017	1.5	Experienced	1.5	Known
Deer	37	J	F	2022-03-17	Late	2017	1.5	Unknown	1.5	Known
Deer	38	J	F	2022-12-15	Early	2015	6.5	Experienced	7.5	B
Deer	38	J	F	2022-03-16	Late	2016	6.5	Experienced	7.5	B
Deer	38	J	F	2022-12-16	Early	2016	8.5	Inexperienced	6.5	B
Deer	38	J	F	2022-03-17	Late	2017	8.5	Experienced	6.5	B
Deer	39	J	F	2022-12-16	Early	2016	3.5	Experienced	4.5	B
Deer	39	J	F	2022-12-15	Early	2015	3.5	Inexperienced	3.5	B
Deer	39	J	F	2022-03-16	Late	2016	4.5	Inexperienced	3.5	B
Deer	40	J	F	2022-03-17	Late	2017	2.5	Experienced	3.5	A
Deer	40	J	F	2022-12-15	Early	2015	2.5	Inexperienced	2.5	A
Deer	42	J	F	2022-12-16	Early	2016	1.5	Experienced	1.5	Known
Deer	46	J	F	2022-12-17	Early	2017	8.5	Inexperienced	10.5	A
Deer	46	J	F	2022-03-17	Late	2017	6.5	Experienced	9.5	A
Deer	46	J	F	2022-01-15	Early	2015	6.5	Unknown	7.5	A
Deer	46	J	F	2022-02-15	Late	2015	7.5	Unknown	7.5	A
Deer	59	J	F	2022-03-17	Late	2017	4.5	Inexperienced	6.5	B
Deer	62	J	F	2022-12-16	Early	2016	8.5	Experienced	9.5	A
Deer	91	J	F	2022-12-18	Early	2018	1.5	Experienced	1.5	Known
Deer	92	J	F	2022-12-19	Early	2019	2.5	Experienced	2.5	Known
Deer	93	J	F	2022-12-19	Early	2019	2.5	Experienced	1.5	Known
Deer	94	J	F	2022-12-17	Early	2017	3.5	Experienced	3.5	Known
Deer	94	J	F	2022-03-17	Late	2017	2.5	Inexperienced	2.5	Known
Deer	109	J	F	2022-12-18	Early	2018	6.5	Inexperienced	7.5	B
Deer	165	J	F	2022-12-18	Early	2018	3.5	Inexperienced	3.5	Known
Deer	166	J	F	2022-11-18	Early	2018	6.5	Experienced	6.5	A
Deer	166	J	F	2022-12-17	Early	2017	5.5	Experienced	5.5	A
Deer	227	J	F	2022-12-19	Early	2019	2.5	Experienced	1.5	Known
Deer	135	K	F	2022-12-18	Early	2018	3.5	Experienced	4.5	B
Deer	136	K	F	2022-12-18	Early	2018	9.5	Inexperienced	8.5	B
Deer	137	K	F	2022-12-18	Early	2018	9.5	Experienced	9.5	A
Deer	138	K	F	2022-12-18	Early	2018	5.5	Experienced	6.5	A
Deer	146	K	M	2022-12-18	Early	2018	3.5	Experienced	4.5	A
Deer	147	K	M	2022-07-19	Early	2019	1.5	Unknown	1.5	A
Deer	148	K	M	2022-12-18	Early	2018	3.5	Experienced	5.5	A
Deer	149	K	F	2022-12-18	Early	2018	2.5	Inexperienced	2.5	B
Deer	150	K	F	2022-12-18	Early	2018	6.5	Inexperienced	6.5	A
Deer	4	L	F	2022-12-16	Early	2016	2.5	Experienced	2.5	Known
Deer	4	L	F	2022-03-17	Late	2017	2.5	Unknown	2.5	Known
Deer	4	L	F	2022-12-15	Early	2015	1.5	Experienced	1.5	Known
Deer	4	L	F	2022-12-14	Early	2014	1.5	Unknown	2.5	A
Deer	5	L	F	2022-12-15	Early	2015	1.5	Experienced	1.5	Known
Deer	6	L	F	2022-01-15	Early	2015	5.5	Unknown	9.5	A
Deer	6	L	F	2022-03-15	Late	2015	9.5	Unknown	9.5	A
Deer	7	L	F	2022-12-14	Early	2014	1.5	Unknown	3.5	B
Deer	14	L	F	2022-12-15	Early	2015	1.5	Experienced	1.5	Known
Deer	15	L	F	2022-12-15	Early	2015	1.5	Experienced	1.5	Known
Deer	16	L	F	2022-12-17	Early	2017	3.5	Experienced	3.5	Known
Deer	16	L	F	2022-03-16	Late	2016	1.5	Unknown	1.5	Known
Deer	17	L	F	2022-12-15	Early	2015	1.5	Unknown	1.5	Known
Deer	22	L	F	2022-03-16	Late	2016	1.5	Unknown	1.5	Known
Deer	34	L	F	2022-12-16	Early	2016	1.5	Experienced	1.5	Known
Deer	41	L	F	2022-12-15	Early	2015	4.5	Unknown	3.5	B
Deer	68	L	F	2022-12-17	Early	2017	1.5	Unknown	1.5	Known
Deer	69	L	F	2022-12-18	Early	2018	1.5	Experienced	1.5	Known
Deer	86	L	M	2022-12-18	Early	2018	1.5	Experienced	1.5	A
Deer	90	L	M	2022-12-18	Early	2018	2.5	Experienced	2.5	A
Deer	102	L	F	2022-12-19	Early	2019	2.5	Experienced	2.5	Known
Deer	103	L	F	2022-12-17	Early	2017	7.5	Experienced	9.5	A
Deer	106	L	F	2022-12-17	Early	2017	8.5	Experienced	10.5	A
Deer	106	L	F	2022-12-16	Early	2016	9.5	Experienced	9.5	A
Deer	106	L	F	2022-03-17	Late	2017	10.5	Unknown	9.5	A
Deer	106	L	F	2022-12-15	Early	2015	7.5	Experienced	8.5	A
Deer	106	L	F	2022-03-16	Late	2016	8.5	Experienced	8.5	A
Deer	106	L	F	2022-12-14	Early	2014	6.5	Unknown	7.5	A
Deer	168	L	F	2022-12-18	Early	2018	4.5	Experienced	4.5	A
Deer	169	L	F	2022-12-18	Early	2018	1.5	Experienced	1.5	Known
Deer	170	L	F	2022-12-18	Early	2018	9.5	Experienced	12.5	A
Deer	170	L	F	2022-12-17	Early	2017	6.5	Inexperienced	11.5	A
Deer	170	L	F	2022-12-16	Early	2016	8.5	Experienced	10.5	A
Deer	170	L	F	2022-03-17	Late	2017	7.5	Inexperienced	10.5	A
Deer	171	L	F	2022-12-18	Early	2018	7.5	Experienced	10.5	A
Deer	245	L	M	2022-12-19	Early	2019	2.5	Experienced	2.5	A
Deer	246	L	F	2022-12-19	Early	2019	7.5	Experienced	8.5	B
Deer	85	M	F	2022-11-18	Early	2018	1.5	Experienced	1.5	Known
Deer	89	M	M	2022-11-17	Early	2017	6.5	Inexperienced	3.5	A
Deer	152	M	F	2022-11-18	Early	2018	8.5	Inexperienced	5.5	B
Deer	172	M	F	2022-12-18	Early	2018	6.5	Experienced	8.5	A
Deer	173	M	F	2022-12-18	Early	2018	3.5	Experienced	4.5	A
Deer	174	M	F	2022-12-18	Early	2018	3.5	Experienced	6.5	A
Deer	207	M	M	2022-12-18	Early	2018	7.5	Experienced	7.5	A
Deer	208	M	M	2022-12-18	Early	2018	3.5	Experienced	6.5	A
Deer	209	M	M	2022-12-18	Early	2018	3.5	Experienced	6.5	A
Deer	221	M	F	2022-12-19	Early	2019	2.5	Experienced	4.5	B
Deer	82	N	F	2022-11-18	Early	2018	3.5	Inexperienced	3.5	B
Deer	84	N	F	2022-12-17	Early	2017	2.5	Experienced	2.5	A
Deer	151	N	F	2022-11-18	Early	2018	2.5	Inexperienced	2.5	A
Deer	23	O	F	2022-12-15	Early	2015	2.5	Experienced	2.5	B
Deer	24	O	F	2022-12-15	Early	2015	2.5	Experienced	3.5	A
Deer	24	O	F	2022-02-16	Late	2016	3.5	Inexperienced	3.5	A
Deer	25	O	F	2022-03-17	Late	2017	2.5	Experienced	1.5	Known
Deer	26	O	F	2022-11-17	Early	2017	8.5	Inexperienced	4.5	A
Deer	26	O	F	2022-12-16	Early	2016	5.5	Inexperienced	3.5	A
Deer	26	O	F	2022-03-17	Late	2017	6.5	Inexperienced	3.5	A
Deer	26	O	F	2022-12-15	Early	2015	3.5	Experienced	2.5	A
Deer	26	O	F	2022-02-16	Late	2016	3.5	Unknown	2.5	A
Deer	27	O	F	2022-11-17	Early	2017	8.5	Inexperienced	8.5	B
Deer	27	O	F	2022-03-18	Late	2018	7.5	Experienced	8.5	B
Deer	27	O	F	2022-12-16	Early	2016	6.5	Inexperienced	7.5	B
Deer	27	O	F	2022-03-17	Late	2017	5.5	Inexperienced	7.5	B
Deer	27	O	F	2022-02-16	Late	2016	7.5	Unknown	6.5	B
Deer	28	O	F	2022-12-16	Early	2016	2.5	Inexperienced	2.5	A
Deer	28	O	F	2022-12-15	Early	2015	1.5	Inexperienced	1.5	A
Deer	29	O	F	2022-12-16	Early	2016	4.5	Inexperienced	2.5	A
Deer	29	O	F	2022-12-15	Early	2015	2.5	Inexperienced	1.5	A
Deer	30	O	F	2022-12-15	Early	2015	3.5	Inexperienced	8.5	B
Deer	76	O	F	2022-12-17	Early	2017	1.5	Experienced	1.5	Known
Deer	81	O	F	2022-11-18	Early	2018	3.5	Inexperienced	2.5	Known
Deer	95	O	F	2022-11-18	Early	2018	2.5	Inexperienced	2.5	Known
Deer	96	O	F	2022-11-17	Early	2017	2.5	Experienced	2.5	Known
Deer	157	O	F	2022-12-19	Early	2019	12.5	Experienced	12.5	B
Deer	157	O	F	2022-11-18	Early	2018	9.5	Inexperienced	11.5	B
Deer	159	O	F	2022-11-18	Early	2018	1.5	Inexperienced	4.5	B
Deer	222	O	F	2022-12-19	Early	2019	2.5	Experienced	2.5	Known
Deer	223	O	F	2022-12-19	Early	2019	2.5	Experienced	2.5	A
Deer	31	P	F	2022-12-16	Early	2016	4.5	Experienced	3.5	B
Deer	31	P	F	2022-12-15	Early	2015	2.5	Experienced	2.5	B
Deer	31	P	F	2022-03-16	Late	2016	2.5	Unknown	2.5	B
Deer	32	P	F	2022-12-16	Early	2016	7.5	Experienced	5.5	B
Deer	33	P	F	2022-12-15	Early	2015	5.5	Experienced	10.5	B
Deer	48	P	F	2022-12-18	Early	2018	3.5	Inexperienced	3.5	Known
Deer	48	P	F	2022-12-17	Early	2017	2.5	Experienced	2.5	Known
Deer	48	P	F	2022-03-18	Late	2018	2.5	Experienced	2.5	Known
Deer	48	P	F	2022-12-16	Early	2016	1.5	Experienced	1.5	Known
Deer	49	P	F	2022-03-18	Late	2018	2.5	Experienced	2.5	Known
Deer	50	P	F	2022-12-16	Early	2016	1.5	Experienced	1.5	Known
Deer	51	P	F	2022-12-17	Early	2017	2.5	Experienced	2.5	Known
Deer	51	P	F	2022-03-18	Late	2018	2.5	Experienced	2.5	Known
Deer	97	P	F	2022-03-18	Late	2018	2.5	Experienced	2.5	Known
Deer	97	P	F	2022-03-17	Late	2017	2.5	Experienced	1.5	Known
Deer	107	P	F	2022-12-17	Early	2017	2.5	Experienced	2.5	Known
Deer	107	P	F	2022-03-18	Late	2018	2.5	Experienced	2.5	Known
Deer	108	P	F	2022-12-17	Early	2017	2.5	Experienced	2.5	Known
Deer	108	P	F	2022-03-18	Late	2018	2.5	Experienced	2.5	Known
Deer	229	P	F	2022-12-19	Early	2019	3.5	Experienced	3.5	Known
Deer	229	P	F	2022-12-17	Early	2017	1.5	Experienced	1.5	Known
Deer	229	P	F	2022-03-18	Late	2018	1.5	Experienced	1.5	Known
Deer	243	P	F	2022-12-19	Early	2019	4.5	Experienced	4.5	Known
Deer	243	P	F	2022-12-17	Early	2017	2.5	Experienced	2.5	Known
Deer	243	P	F	2022-03-18	Late	2018	2.5	Experienced	2.5	Known
Deer	63	Q	F	2022-12-16	Early	2016	3.5	Experienced	2.5	B
Deer	64	Q	F	2022-12-16	Early	2016	3.5	Experienced	4.5	A
Deer	65	Q	F	2022-12-16	Early	2016	3.5	Experienced	4.5	A
Deer	66	Q	F	2022-03-17	Late	2017	8.5	Experienced	6.5	A
Deer	66	Q	F	2022-12-19	Early	2019	6.5	Experienced	6.5	A
Deer	67	Q	F	2022-12-16	Early	2016	1.5	Experienced	1.5	A
Deer	182	Q	F	2022-12-18	Early	2018	8.5	Experienced	10.5	A
Deer	250	Q	F	2022-12-19	Early	2019	3.5	Inexperienced	2.5	A
Deer	1	R	F	2022-12-14	Early	2014	4.5	Unknown	2.5	B
Deer	9	R	F	2022-12-16	Early	2016	2.5	Experienced	2.5	Known
Deer	9	R	F	2022-03-16	Late	2016	1.5	Experienced	1.5	Known
Deer	10	R	F	2022-12-16	Early	2016	2.5	Inexperienced	2.5	Known
Deer	11	R	F	2022-11-17	Early	2017	3.5	Inexperienced	3.5	Known
Deer	11	R	F	2022-03-17	Late	2017	2.5	Experienced	2.5	Known
Deer	11	R	F	2022-12-15	Early	2015	1.5	Experienced	1.5	Known
Deer	11	R	F	2022-03-16	Late	2016	1.5	Experienced	1.5	Known
Deer	12	R	F	2022-12-15	Early	2015	1.5	Inexperienced	1.5	Known
Deer	52	R	F	2022-12-17	Early	2017	3.5	Inexperienced	2.5	Known
Deer	53	R	F	2022-12-17	Early	2017	2.5	Experienced	2.5	Known
Deer	77	R	F	2022-12-16	Early	2016	2.5	Experienced	2.5	Known
Deer	79	R	F	2022-12-16	Early	2016	2.5	Experienced	4.5	B
Deer	79	R	F	2022-03-17	Late	2017	3.5	Experienced	4.5	B
Deer	80	R	F	2022-12-16	Early	2016	2.5	Inexperienced	2.5	A
Deer	87	R	F	2022-12-19	Early	2019	5.5	Experienced	6.5	A
Deer	87	R	F	2022-12-18	Early	2018	5.5	Experienced	5.5	A
Deer	87	R	F	2022-11-17	Early	2017	4.5	Experienced	4.5	A
Deer	134	R	F	2022-12-18	Early	2018	9.5	Experienced	8.5	A
Deer	153	R	F	2022-12-18	Early	2018	8.5	Experienced	7.5	A
Deer	154	R	F	2022-12-19	Early	2019	2.5	Inexperienced	2.5	Known
Deer	155	R	F	2022-12-18	Early	2018	1.5	Experienced	3.5	A
Deer	156	R	F	2022-12-18	Early	2018	3.5	Inexperienced	4.5	A
Deer	54	R/T	F	2022-12-17	Early	2017	2.5	Experienced	2.5	Known
Deer	191	S	F	2022-12-18	Early	2018	4.5	Experienced	5.5	A
Deer	192	S	F	2022-12-18	Early	2018	1.5	Experienced	2.5	B
Deer	55	T	F	2022-12-15	Early	2015	2.5	Unknown	3.5	B
Deer	56	T	F	2022-12-16	Early	2016	3.5	Experienced	4.5	A
Deer	56	T	F	2022-12-15	Early	2015	2.5	Experienced	3.5	A
Deer	57	T	F	2022-12-15	Early	2015	7.5	Unknown	9.5	A
Deer	58	T	F	2022-12-17	Early	2017	3.5	Unknown	2.5	Known
Deer	60	T	F	2022-12-16	Early	2016	7.5	Experienced	7.5	A
Deer	61	T	F	2022-12-17	Early	2017	7.5	Experienced	11.5	A
Deer	61	T	F	2022-12-16	Early	2016	8.5	Experienced	10.5	A
Deer	83	T	F	2022-11-17	Early	2017	3.5	Experienced	3.5	A
Deer	100	T	F	2022-12-19	Early	2019	3.5	Experienced	3.5	Known
Deer	100	T	F	2022-12-18	Early	2018	2.5	Experienced	2.5	Known
Deer	110	T	F	2022-12-17	Early	2017	2.5	Experienced	2.5	Known
Deer	111	T	F	2022-12-17	Early	2017	7.5	Experienced	8.5	A
Deer	111	T	F	2022-03-17	Late	2017	7.5	Experienced	7.5	A
Deer	112	T	F	2022-12-17	Early	2017	1.5	Unknown	1.5	Known
Deer	175	T	F	2022-12-19	Early	2017	3.5	Unknown	3.5	Known
Deer	176	T	F	2022-12-15	Early	2015	3.5	Experienced	7.5	A
Deer	176	T	F	2022-12-18	Early	2018	4.5	Experienced	7.5	A
Deer	176	T	F	2022-03-19	Late	2019	5.5	Experienced	7.5	A
Deer	176	T	F	2022-12-16	Early	2016	3.5	Experienced	5.5	A
Deer	176	T	F	2022-03-17	Late	2017	5.5	Unknown	5.5	A
Deer	176	T	F	2022-03-16	Late	2016	3.5	Experienced	4.5	A
Deer	178	T	F	2022-12-18	Early	2018	5.5	Experienced	7.5	A
Deer	178	T	F	2022-01-19	Early	2019	5.5	Experienced	7.5	A
Deer	179	T	F	2022-12-19	Early	2019	3.5	Experienced	3.5	Known
Deer	179	T	F	2022-12-19	Early	2019	8.5	Experienced	10.5	A
Deer	179	T	F	2022-12-18	Early	2018	7.5	Experienced	9.5	A
Deer	179	T	F	2022-01-19	Early	2019	6.5	Experienced	9.5	A
Deer	180	T	F	2022-12-18	Early	2018	3.5	Experienced	3.5	Known
Deer	181	T	F	2022-12-19	Early	2019	4.5	Experienced	3.5	Known
Deer	181	T	F	2022-12-18	Early	2018	3.5	Experienced	2.5	Known
Deer	181	T	F	2022-01-19	Early	2019	4.5	Experienced	2.5	Known
Deer	184	T	F	2022-03-19	Late	2019	11.5	Experienced	10.5	B
Deer	247	T	F	2022-12-19	Early	2019	3.5	Experienced	3.5	Known
Deer	248	T	F	2022-12-19	Early	2019	2.5	Unknown	2.5	Known
Deer	88	U	F	2022-12-19	Early	2019	4.5	Experienced	6.5	B
Deer	105	U	F	2022-12-19	Early	2019	3.5	Inexperienced	4.5	A
Deer	139	U	F	2022-12-18	Early	2018	3.5	Inexperienced	4.5	A
Deer	140	U	F	2022-12-18	Early	2018	1.5	Inexperienced	1.5	A
Deer	141	U	F	2022-12-18	Early	2018	2.5	Inexperienced	4.5	A
Deer	142	U	F	2022-12-18	Early	2018	2.5	Inexperienced	5.5	A
Deer	143	U	F	2022-12-18	Early	2018	2.5	Inexperienced	3.5	A
Deer	144	U	F	2022-12-18	Early	2018	3.5	Experienced	3.5	A
Deer	145	U	F	2022-12-18	Early	2018	4.5	Inexperienced	8.5	A
Deer	158	U	F	2022-12-19	Early	2019	4.5	Experienced	4.5	A
Deer	160	U	F	2022-12-18	Early	2018	5.5	Inexperienced	8.5	B
Deer	205	U	F	2022-12-18	Early	2018	5.5	Experienced	4.5	B
Deer	206	U	M	2022-12-18	Early	2018	3.5	Experienced	4.5	A
Deer	210	U	M	2022-12-18	Early	2018	6.5	Inexperienced	6.5	A
Deer	210	U	F	2022-12-18	Early	2018	3.5	Experienced	5.5	A
Deer	211	U	F	2022-12-18	Early	2018	5.5	Experienced	10.5	A
Deer	212	U	M	2022-12-18	Early	2018	8.5	Inexperienced	7.5	A
Deer	213	U	M	2022-12-18	Early	2018	2.5	Inexperienced	3.5	A
Deer	214	U	M	2022-12-18	Early	2018	3.5	Inexperienced	3.5	A
Deer	215	U	F	2022-12-19	Early	2019	4.5	Experienced	8.5	A
Deer	224	U	M	2022-12-19	Early	2019	2.5	Inexperienced	3.5	B
Deer	225	U	M	2022-12-19	Early	2019	6.5	Experienced	8.5	A
Deer	226	U	M	2022-12-19	Early	2019	8.5	Experienced	7.5	A
